# Supplementary material for: Dysregulation of Wnt/β-catenin signaling contributes to intestinal inflammation through regulation of group 3 innate lymphoid cells
Source: Nat Commun. 2024 Apr 1;15:2820. doi: 10.1038/s41467-024-45616-1 (PMC10985070; doi:10.1038/s41467-024-45616-1)
Supplement: Supplementary file 4 — Source Data [file 41467_2024_45616_MOESM4_ESM.xlsx]

## Sheet: Figure 1
Fig.1e	ILC3 MFI of β-catenin	DMSO	1288	1313	1306	1289	1379
		CHIR	6066	6497	6507	5964	5544
Fig.1f	ILC3 MFI of RORγt	DMSO	12736	12836	13001	12507	13534
		CHIR	5020	4959	5085	5323	5049
Fig.1j	Th17 MFI of β-catenin	DMSO	669	678	620	598	653	644
		CHIR	4216	4231	4380	4528	4489	4314
Fig.1k	Th17 MFI of RORγt	DMSO	696	598	508	609	523	513
		CHIR	894	879	884	916	809	858
Fig.1m	% of living ILC3s	DMSO	86.3	83.3	81.1	79.3	81.8
		CHIR	74.4	70.6	71.1	71.5	73
Fig.1n	Number of living ILC3s	DMSO	12824	11619	11306	10621	12276
		CHIR	7247	6637	6746	5981	7781
Fig.1p	% of IL-17A+ ILC3s	DMSO	6.17	4.78	4.67	5.52	7.73
		CHIR	2.57	2.43	2.23	3.42	2.97
Fig.1q	% of IL-22+ ILC3s	DMSO	39.64	37.8	34.39	34.33	46.39
		CHIR	9.94	8.22	12.34	9.07	11.51
Fig.1s	ILC3 MFI of RORγt	control	13420	14537	14153	11939	13279
		Wnt	13716	14875	14433	13029	13380
		P+I	8685	7263	7708	6593	4780
		Wnt+P+I	5711	5377	3814	5044	5664
Fig.1u	ILC3 MFI of β-catenin	control	213	223	223	192	213
		Wnt	209	212	198	197	180
		P+I	225	217	219	205	198
		Wnt+P+I	197	204	191	197	194

## Sheet: Figure S1
Fig.S1d	Treg MFI of β-catenin	DMSO	383	374	358	351	347	344
		CHIR	3149	3083	3219	3343	3148	3314
Fig.S1e	Treg MFI of RORγt	DMSO	758	704	701	699	703	720
		CHIR	984	925	933	990	937	954
Fig.S1i	ILC2 MFI of β-catenin	DMSO	1138	1110	1074	988	1036
		CHIR	2811	2552	2574	2770	2894
Fig.S1j	ILC2 MFI of RORγt	DMSO	2767	2845	2758	2752	2635
		CHIR	2835	2834	2889	2728	2752
Fig.S1l	% of living ILC2s	DMSO	96.64	97.65	96.29	97.16	96.71
		CHIR	96.55	97.41	96.87	97.07	96.18
Fig.S1m	Number of living ILC2s	DMSO	2246	2621	2437	2360	2181
		CHIR	2126	2214	2815	2318	2393

## Sheet: Figure 2
Fig.2b	LI ILC3 number (x 1000)	Ctnnb1ex3fl/wt	36.964	63.921	30.908	118.17	38.342	73.385
		RorccreCtnnb1ex3fl/wt	3.275	1.455	2.739	4.9	7.395	11.79
	LI ILC3 proportion	Ctnnb1ex3fl/wt	1.87	3.51	1.58	5.2	1.83	5.86
		RorccreCtnnb1ex3fl/wt	0.53	0.26	0.44	1.13	1.4	2.82
Fig.2d	LI CCR6+ ILC3 number (x 1000)	Ctnnb1ex3fl/wt	19.8866	35.4122	15.1449	59.6758	20.743	38.0868
		RorccreCtnnb1ex3fl/wt	0.370075	0.105924	0.170092	0.31997	0.966526	1.28275
	LI Nkp46+ ILC3 number (x 1000)	Ctnnb1ex3fl/wt	9.42582	15.7885	9.17968	30.8424	7.89845	19.5718
		RorccreCtnnb1ex3fl/wt	0.946148	0.418749	1.0515	1.6317	3.77958	4.71364
Fig.2f	LI IL-17A+ ILC3 proportion	Ctnnb1ex3fl/wt	32.2	23.98	23.26	24.04	19.87	26.67
		RorccreCtnnb1ex3fl/wt	25	31.3	21.61	15.33	15.88	6.67
	LI IL-22+ ILC3 proportion	Ctnnb1ex3fl/wt	62.4	56.18	52.26	60.57	62.4	51.94
		RorccreCtnnb1ex3fl/wt	0	12.5	13.5	22.4	19.44	16.66
Fig.2h	LI RORgt-Foxp3+ CD4 T proportion	Ctnnb1ex3fl/wt	11.5	12.94	13.9	13.9	15.6	9.92
		RorccreCtnnb1ex3fl/wt	33	25.8	28.4	27.4	34.3	40.7
	LI RORgt+Foxp3+ CD4 T proportion	Ctnnb1ex3fl/wt	6.28	6.64	10.5	8.57	8	6.61
		RorccreCtnnb1ex3fl/wt	12.4	11.7	9.75	8.23	12.1	12.8
	LI RORgt+Foxp3- CD4 T proportion	Ctnnb1ex3fl/wt	2.87	4.1	5.88	11.4	7.3	4.83
		RorccreCtnnb1ex3fl/wt	6.85	10.2	10.8	12.8	9.91	11.05
Fig.2k	SI CD45.2+ ILC3 proportion	Ctnnb1ex3fl/wt	58.4	55.6	55.1	51.8	52.1	47.5
		RorccreCtnnb1ex3fl/wt	6.77	25.8	38.6	15.8	25.7	23.5
	LI CD45.2+ ILC3 proportion	Ctnnb1ex3fl/wt	55.1	50.3	55.2	50.1	51.6	49
		RorccreCtnnb1ex3fl/wt	10.5	19.1	22	21.6	37.4	28.8

## Sheet: Figure S2
Fig.S2b	SI ILC3 number (x 1000)	Ctnnb1ex3fl/wt	679.853	549.876	400.073	771.938	722.678	425.297
		RorccreCtnnb1ex3fl/wt	6.463	5.878	5.682	15.599	12.382	7.677
	SI ILC3 proportion	Ctnnb1ex3fl/wt	31.9	20.1	17.8	24.3	21.4	18.5
		RorccreCtnnb1ex3fl/wt	0.46	0.42	0.39	1.48	0.61	0.48
Fig.S2d	mLN ILC3 number (x 1000)	Ctnnb1ex3fl/wt	10.74	13.203	15.293	15.571	10.054	13.138
		RorccreCtnnb1ex3fl/wt	3.148	3.158	2.539	4.167	4.213	4.518
	mLN ILC3 proportion	Ctnnb1ex3fl/wt	0.082	0.096	0.11	0.12	0.076	0.095
		RorccreCtnnb1ex3fl/wt	0.04	0.036	0.029	0.064	0.064	0.063
Fig.S2f	SI CCR6+ ILC3 proportion	Ctnnb1ex3fl/wt	37.23	31.7	24.4	28.84	23.63	27.66
		RorccreCtnnb1ex3fl/wt	5.16	14.48	3.43	11.24	22.35	12.88
	SI Nkp46+ ILC3 proportion	Ctnnb1ex3fl/wt	19.03	18.7	21.5	24.74	16.73	18.7
		RorccreCtnnb1ex3fl/wt	35.2	50.92	44.59	59.57	65.8	40.17
Fig.S2g	LI CCR6+ ILC3 proportion	Ctnnb1ex3fl/wt	53.8	55.4	49	50.5	54.1	51.9
		RorccreCtnnb1ex3fl/wt	11.3	7.28	6.21	6.53	13.07	10.88
	LI Nkp46+ ILC3 proportion	Ctnnb1ex3fl/wt	25.5	24.7	29.7	26.1	20.6	26.67
		RorccreCtnnb1ex3fl/wt	28.89	28.78	38.39	33.3	51.11	39.98
Fig.S2h	SI PP number	Ctnnb1ex3fl/wt	9	8	10	9	8	9
		RorccreCtnnb1ex3fl/wt	0	1	0	0	1	0
Fig.S2k	SI IL-17A+ ILC3 proportion	Ctnnb1ex3fl/wt	15.89	10.2	12.8	15.29	6.33	12.66
		RorccreCtnnb1ex3fl/wt	4.79	10	8.86	4.4	7.69	7.41
	SI IL-22+ ILC3 proportion	Ctnnb1ex3fl/wt	56.5	29.03	45.45	32.2	27.69	25.91
		RorccreCtnnb1ex3fl/wt	4.79	0	7.59	16.76	11.57	8.48
Fig.S2m	thymus MFI of RORγt	Ctnnb1ex3fl/wt	3516	3494	3592	3316	3418	3441
		RorccreCtnnb1ex3fl/wt	3580	4059	3878	4820	5562	4887

## Sheet: Figure 3
Fig.3a	Body weight change		Ctnnb1ex3fl/wt					RorccreCtnnb1ex3fl/wt
		day 0	0	0	0	0	0	0	0	0	0	0
		day 1	1.75	4.02	1.4	-2.02	1.98	4.71	2.61	2.08	1.31	0.67
		day 2	7.02	9.2	6.51	0.51	7.43	7.33	9.15	12.5	7.19	2.67
		day 3	17.54	14.94	6.51	12.12	12.38	3.14	3.27	2.08	0	10.67
		day 4	11.7	14.37	9.3	11.11	3.96	-6.28	0.65	-6.25	-7.84	0.67
		day 5	11.11	5.75	4.65	4.04	-0.99	-18.85		-11.81	-15.03	-6.67
		day 6	-0.58	-1.72	2.33	-6.57	-2.97			-14.58		-20
		day 7	-9.36	-8.05	-6.51	-11.11	-4.95			-23.61
Fig.3b	Survival		Ctnnb1ex3fl/wt					RorccreCtnnb1ex3fl/wt
		day 4			0					1
		day 5			0					1
		day 5			0					1
		day 6			0					1
		day 8			0					1
Fig.3d	Colon length	Ctnnb1ex3fl/wt	7.2	6.5	6.3	8.5	7.9
		RorccreCtnnb1ex3fl/wt	5.9	5.5	5.6	6	5.2
Fig.3f	Colitis score	Ctnnb1ex3fl/wt	5	6	6	6	8
		RorccreCtnnb1ex3fl/wt	17	15	15	14	14
Fig.3h	LI ILC3 proportion	Ctnnb1ex3fl/wt	2.49	3.05	2.04	2.22	3.05
		RorccreCtnnb1ex3fl/wt	0.31	0.31	0.28	0.22	0.21
Fig.3j	LI IL-22+ ILC3 proportion	Ctnnb1ex3fl/wt	17.27	15.27	14.57	19.7	21.05
		RorccreCtnnb1ex3fl/wt	1.61	0.75	0.7	0.9	0.5
	LI IL-17A+ ILC3 proportion	Ctnnb1ex3fl/wt	15.57	21.57	13.19	20.3	17.45
		RorccreCtnnb1ex3fl/wt	2.85	3.65	2.92	4.74	2.36
Fig.3k	Body weight change		Ctnnb1ex3fl/wt								RorccreCtnnb1ex3fl/wt+PBS								RorccreCtnnb1ex3fl/wt+ILC3
		day 0	0	0	0	0	0	0	0	0	0	0	0	0	0	0			0	0	0	0	0	0
		day 1	8.95	5.5	5.39	5.21	6.91	5.62	8.24	5.17	7.61	4.55	4.03	6.85	5.66	4.79			1.81	3	0.95	6.47	6.9	6.34
		day 2	11.05	4.5	6.86	7.81	4.07	7.3	9.41	8.05	7.61	7.95	2.68	9.59	7.82	6.16			1.81	2.5	2.84	3.98	7.59	9.86
		day 3	14.21	6.5	8.33	6.25	4.88	10.67	9.41	7.47	8.15	9.09	8.72	12.33	6.67	8.22			5.43	4	11.37	8.96	11.72	10.56
		day 4	7.89	2.5	1.47	2.08	1.63	2.25	3.53	2.3	1.6304	3.9773	-1.3423	3.4247	3.33	1.3699			0	0	10.4265	2.9851	5.5172	4.2254
		day 5	3.16	-0.5	-0.49	-2.6	-2.85	0.56	-0.59	-2.3	0	-5.11364	-5.36913	-3.42466		-7.53425			-1.80995	-3.5	-0.47393	-0.49751	2.75862	0.70423
		day 6	-1.58	-3.5	-3.92	-6.25	-6.5	-3.37	-2.35	-6.9	-5.97826	-14.2046	-12.0805	-13.6986		-14.3836			-7.23982	-8.5	-5.6872	-2.48756	-2.75862	-0.70423
		day 7	-7.89	-6.5	-8.33	-9.38	-9.76	-3.93	-2.94	-11.49		-18.75	-17.4497			-19.1781			-12.2172	-11	-10.9005	-3.9801	-8.96552	-6.33803
		day 8	-11.58	-6.5	-8.82	-9.9	-15.85	-7.87	-6.47	-12.07			-22.82						-16.74	-14.5	-14.22	-6.97	-13.1	-9.15
Fig.3l	Survival		Ctnnb1ex3fl/wt								RorccreCtnnb1ex3fl/wt+PBS								RorccreCtnnb1ex3fl/wt+ILC3
		day 5				0								1								0
		day 6				0								1								0
		day 7				0								1								0
		day 7				0								1								0
		day 8				0								1								0
		day 9				0								1								0
Fig.3n	Colon length	Ctnnb1ex3fl/wt	6.4	6.5	7	6.6	6.5	6.9
		RorccreCtnnb1ex3fl/wt+PBS	4	4.3	4.9	4.5	4.5	4.3
		RorccreCtnnb1ex3fl/wt+ILC3	6.2	6	6.1	6	5.8	6.5
	Colitis score	Ctnnb1ex3fl/wt	7	9	5	5	5	6
		RorccreCtnnb1ex3fl/wt+PBS	12	16	16	15	15	16
		RorccreCtnnb1ex3fl/wt+ILC3	8	8	6	5	6	5
Fig.3o	Body weight change		Rag1–/–Ctnnb1ex3fl/wt					Rag1–/–RorccreCtnnb1ex3fl/wt
		day 0	0	0	0	0	0	0	0	0	0	0
		day 1	4.45	5.51	6.38	4.92	4.9	6.79	7.3	7.59	3.1	8.15
		day 2	6.88	8.66	8.51	5.68	6.94	8.64	10.95	8.28	6.2	7.41
		day 3	13.36	12.2	12.34	9.85	12.65	11.73	11.68	8.28	12.4	16.3
		day 4	0.4	3.15	3.4	3.79	5.71	2.47	-0.73	0.69	7.75	5.19
		day 5	-5.67	-3.94	-3.83	-2.65	-2.86	-11.73	-18.25	-14.48	-9.3	-8.89
		day 6	-8.1	-4.33	-6.38	-4.92	-5.31	-16.05	-21.17	-20	-16.28	-14.81
		day 7	-13.36	-8.66	-7.23	-7.58	-6.12	-23.46		-22.07	-24.03	-22.22
Fig.3p	Survival		Rag1–/–Ctnnb1ex3fl/wt					Rag1–/–RorccreCtnnb1ex3fl/wt
		day 4			0					1
		day 4			0					1
		day 5			0					1
		day 6			0					1
		day 7			0					1
Fig.3r	Colon length	Rag1–/–Ctnnb1ex3fl/wt	7.5	8.5	8	8.2	8.1
		Rag1–/–RorccreCtnnb1ex3fl/wt	4.5	6	5.3	5.9	5.5
	Colitis score	Rag1–/–Ctnnb1ex3fl/wt	6	6	6	7	8
		Rag1–/–RorccreCtnnb1ex3fl/wt	18	15	16	15	14

## Sheet: Figure S3
Fig.S3c	Reg3b	Ctnnb1ex3fl/wt	1.92931	1.78611	2.95386	1.4884	1.51941
		RorccreCtnnb1ex3fl/wt	0.254117	0.251819	0.296998	0.235734	0.459345
	Reg3g	Ctnnb1ex3fl/wt	1.54981	2.21671	3.06587	0.363844	0.28558
		RorccreCtnnb1ex3fl/wt	0.083103	0.057133	0.04903	0.07194	0.07464
	Il6	Ctnnb1ex3fl/wt	0.043976	0.024243	0.053545	0.032138	0.008387
		RorccreCtnnb1ex3fl/wt	0.028035	0.076296	0.036664	0.06538	0.083377
	Il17a	Ctnnb1ex3fl/wt	0.103017	0.064485	0.027563	0.03982	0.033772
		RorccreCtnnb1ex3fl/wt	0.010003	0.018324	0.010682	0.02205	0.016917
	Il22	Ctnnb1ex3fl/wt	0.20681	0.225758	0.22493	0.249482	0.248471
		RorccreCtnnb1ex3fl/wt	0.037402	0.122431	0.130423	0.203681	0.150084
Fig.S3d	Epcam	Ctnnb1ex3fl/wt	18.2494	8.17826	19.0279	3.03497	2.06645
		RorccreCtnnb1ex3fl/wt	1.37756	1.3767	0.227189	0.530355	0.770504
	Tacstd2	Ctnnb1ex3fl/wt	0.083807	0.126589	0.101283	0.150925	0.075746
		RorccreCtnnb1ex3fl/wt	0.054886	0.044768	0.060815	0.015487	0.033959
	Ly6a	Ctnnb1ex3fl/wt	3.42227	3.34253	7.05857	0.816712	0.833384
		RorccreCtnnb1ex3fl/wt	1.01669	0.763245	0.61876	0.703366	0.469542
	Ly6g	Ctnnb1ex3fl/wt	4.28936	2.9388	14.1584	5.12494	1.39176
		RorccreCtnnb1ex3fl/wt	1.58565	0.676279	0.505949	0.29954	0.247124
	Anxa1	Ctnnb1ex3fl/wt	0.330289	0.477587	0.611226	0.378345	0.654894
		RorccreCtnnb1ex3fl/wt	0.250088	0.251106	0.107269	0.084462	0.085065
	Anxa8	Ctnnb1ex3fl/wt	0.605055	0.174779	0.293316	0.258936	0.294954
		RorccreCtnnb1ex3fl/wt	0.059416	0.13343	0.025721	0.044937	0.021569
Fig.S3f	LI ILC3 proportion	Rag1–/–Ctnnb1ex3fl/wt	2.67	1.97	1.35	2.33	2.26
		Rag1–/–RorccreCtnnb1ex3fl/wt	0.11	0.04	0.1	0.043	0.082
Fig.S3h	LI IL-22+ ILC3 proportion	Rag1–/–Ctnnb1ex3fl/wt	19.62	17.54	17.87	16.45	15.85
		Rag1–/–RorccreCtnnb1ex3fl/wt	0.21	0.19	0.1	0	0.06
	LI IL-17A+ ILC3 proportion	Rag1–/–Ctnnb1ex3fl/wt	3.94	4.16	3.49	3.46	2.97
		Rag1–/–RorccreCtnnb1ex3fl/wt	0.47	0.19	0.05	0	0.84

## Sheet: Figure S4
Fig.S4a	Body weight change		Ctnnb1ex3fl/wt					RorccreCtnnb1ex3fl/wt
		day 0	0	0	0	0	0	0	0	0	0	0
		day 1	1.41509	0.917431	-1.47783	4.16667	1.48515	-1.00503	0.961538	1.05263	0.985222	4.65116
		day 3	9.90566	4.12844	1.47783	4.16667	6.93069	3.01508	-0.480769	-0.526316	5.91133	2.32558
		day 5	13.2075	5.04587	9.85222	10.4167	11.3861	-4.52261	1.44231	-4.73684		-7.44186
		day 7	17.9245	10.0917	10.3448	13.0208	12.8713	-13.5678	-11.0577	-17.8947
Fig.S4b	Survival		Ctnnb1ex3fl/wt					RorccreCtnnb1ex3fl/wt
		day 5			0					1
		day 7			0					1
		day 8			0					1
		day 8			0					1
		day 9			0					1
Fig.S4c	Fecal CFU		Ctnnb1ex3fl/wt					RorccreCtnnb1ex3fl/wt
		day 1	3.90309	4.30103	5	4.60206	4.60206	6.60206	6.07918	6.07918	6.77815
		day 3	4.60206	4.60206	5.25527	5.07918	5	6.77815	6.60206	6.50515	7
		day 5	5.60206	6.30103	5.90309	5.30103	5.77815	7.25527	7	7.77815	7.77815
Fig.S4d	Blood CFU	Ctnnb1ex3fl/wt	0	0	0	0	1
		RorccreCtnnb1ex3fl/wt	3.30103	3	3	3.47712
Fig.S4f	Colon length	Ctnnb1ex3fl/wt	7.5	7.7	8.3	7.5	8.7
		RorccreCtnnb1ex3fl/wt	5.8	6	5.8	5
Fig.S4h	Colitis score	Ctnnb1ex3fl/wt	5	5	5	4	3
		RorccreCtnnb1ex3fl/wt	15	13	13	12
Fig.S4j	LI ILC3 proportion	Ctnnb1ex3fl/wt	0.97	0.9	1.52	1.38	1.4
		RorccreCtnnb1ex3fl/wt	0.13	0.15	0.068	0.064
Fig.S4l	LI IL-22+ ILC3 proportion	Ctnnb1ex3fl/wt	19.44	20.23	14.82	14.35	18.08
		RorccreCtnnb1ex3fl/wt	0.77	0.66	0.4	0.24
	LI IL-17A+ ILC3 proportion	Ctnnb1ex3fl/wt	17.74	16.23	30.82	9	11.1
		RorccreCtnnb1ex3fl/wt	2.08	1.67	1.6	0
Fig.S4m	Il17a	Ctnnb1ex3fl/wt	0.06935	0.02165	0.05495	0.033	0.0267
		RorccreCtnnb1ex3fl/wt	0.0086	0.00073	0.001655	0.00074
	Il22	Ctnnb1ex3fl/wt	0.1461	0.1844	0.20805	0.0493	0.094
		RorccreCtnnb1ex3fl/wt	0.0101	0.00341	0.00515	0.00275
	Reg3b	Ctnnb1ex3fl/wt	2.94473	1.43137	1.40731	5.67848	5.75251
		RorccreCtnnb1ex3fl/wt	0.025777	0.05292	0.004604	0.005812
	Reg3g	Ctnnb1ex3fl/wt	0.806886	0.514951	0.684149	2.64987	2.19589
		RorccreCtnnb1ex3fl/wt	0.009927	0.013417	0.005623	0.003741

## Sheet: Figure 4
Fig.4b	β-catenin+ ILC3 proportion		Ctnnb1ex3fl/wt										CreERT2Ctnnb1ex3fl/wt
		day 3	1.91	2.53	0.87	2.12	1.56	1.73	2.8	3.4	3.44	3.56	49	49.7	49.7	47.9	53.7	51.9	52.7	53.5	51.1	58.4
		day 6	2.59	0.73	0.63	1.59	1.78	1.54	1.22	1.04	1.87	1.9	67.1	66.2	68.6	70.8	67.7	70.2	68.9	70	68.2	67.7
		day 9	0.5	0.62	0.45	0.58	0.46	0.3	0.39	0.28	0.4	0.26	77.6	77.4	80	79.3	78.5	80.1	77.8	81.6	79.6	82.8
Fig.4c	ILC3 number		Ctnnb1ex3fl/wt										CreERT2Ctnnb1ex3fl/wt
		day 3	3829	3267	4192	3500	3700	4195	3366	3498	2893	2787	3041	2721	2567	3500	2569	2866	1753	2880	2869	2311
		day 6	12922	11381	15120	12689	12615	19106	10741	14358	8642	7985	3729	4527	3746	4243	4607	3527	5387	3903	4082	4598
		day 9	28977	39021	42553	30883	46319	41471	51624	36830	43769	68549	2513	2290	2628	3073	2765	2979	2226	3093	2695	3464
Fig.4e	Living ILC3 proportion	Ctnnb1ex3fl/wt	94	94.8	95.2	92.9	94.7	94.3	95.3	94.5	94.6	94.6
		CreERT2Ctnnb1ex3fl/wt	44.1	42.9	47.9	48.2	46.2	50.4	45.8	46.2	45.7	48.9
Fig.4g	Ki-67+ ILC3 proportion	Ctnnb1ex3fl/wtβ-catenin-	31.4	23.2	28.6	19.7	36.9	72.2	48.1	66.4	61.8	23.5
		CreERT2Ctnnb1ex3fl/wtβ-catenin-	34.5	15.2	22.6	31.9	31.1	4.92	11	20.5	7.87	19.2
		CreERT2Ctnnb1ex3fl/wtβ-catenin+	3.48	1.13	3.83	4.39	6.5	0.7	1.83	2.08	0.64	2.5
Fig.4i	MFI of CFSE	Ctnnb1ex3fl/wtβ-catenin-	56.6	49.1	56.6	43.7	49.3	47.2	55.6	49.5	43.5	86.3
		CreERT2Ctnnb1ex3fl/wtβ-catenin-	1737	2078	1730	1566	1593	1223	1029	1966	1607	1977
		CreERT2Ctnnb1ex3fl/wtβ-catenin+	2958	3037	2711	2806	2792	2261	2264	2817	2918	3131

## Sheet: Figure S5
Fig.S5b	CCR6+ ILC3 living ILC3 proportion	Ctnnb1ex3fl/wt	97.61	97.22	97.58	97.17	98.26	96.4	96.12	97.4	97.13	96.34
		CreERT2Ctnnb1ex3fl/wt	82.13	84.18	87.34	83.42	83.73	86.63	87.05	87.45	84.27	84.61
	Nkp46+ ILC3 living ILC3 proportion	Ctnnb1ex3fl/wt	86.35	85.13	84.09	80.9	70.09	85.25	81.49	76.18	85.6	76.26
		CreERT2Ctnnb1ex3fl/wt	27.16	21.41	22.03	27.82	23.71	24.52	19.64	25.25	33.67	30.11
	DN ILC3 living ILC3 proportion	Ctnnb1ex3fl/wt	92.75	93.32	88.05	83.69	90.95	92.54	94.41	92.18	91.36	92.29
		CreERT2Ctnnb1ex3fl/wt	55.53	55.14	55.29	43.96	51.81	61.72	58.11	61.41	60.18	64.82
Fig.S5d	CCR6+ ILC3 Ki-67+ ILC3 proportion	Ctnnb1ex3fl/wt	53.9	59.2	61.4	53.7	63	47.7	49.3	60.6	53.2	59.4
		CreERT2Ctnnb1ex3fl/wtβ-catenin-	63.1	55.7	60.5	56.1	61.6	58.4	62.2	59.4	60.2	60.2
		CreERT2Ctnnb1ex3fl/wtβ-catenin+	15	12.3	15.8	15.1	15.3	17.4	19.2	17.1	15.5	16.6
	Nkp46+ ILC3 Ki-67+ ILC3 proportion	Ctnnb1ex3fl/wt	25.7	28.6	21.8	20.4	22.4	27.7	17.9	15.4	31.5	19.7
		CreERT2Ctnnb1ex3fl/wtβ-catenin-	28	28.3	24.5	26.6	20.4	22.1	29.2	22.2	30.5	26.3
		CreERT2Ctnnb1ex3fl/wtβ-catenin+	6.79	4.41	1.76	5.5	2.4	4.78	2.55	4.67	7.12	4.04
	DN ILC3 Ki-67+ ILC3 proportion	Ctnnb1ex3fl/wt	44.5	52.2	47.7	53.4	50.5	44.5	49.9	49.9	52.8	44.6
		CreERT2Ctnnb1ex3fl/wtβ-catenin-	37.6	43.6	40.2	29.3	34.3	42.6	39.5	38.1	38.2	39.8
		CreERT2Ctnnb1ex3fl/wtβ-catenin+	12.1	13	15	10.2	13.6	15.6	13.6	14.2	13.1	10.8
Fig.S5f	SI number of living ILC3s	Ctnnb1ex3fl/wt	44000	40840	42440	38780	34580	32640
		CreERT2Ctnnb1ex3fl/wt	14860	17000	20520	25700	19600	11160
	LI number of living ILC3s	Ctnnb1ex3fl/wt	4480	3900	4320	3380	4820	3180
		CreERT2Ctnnb1ex3fl/wt	2020	2340	3040	2320	2420	2760
Fig.S5i	ILC3 number	Ctnnb1ex3fl/wt	383	399	452	1024	419	420	1011	325	476	427
		creERT2Ctnnb1ex3fl/wt	30	13	118	66	160	221	341	318	144	190
	ILC3 proportion	Ctnnb1ex3fl/wt	6.07	3.11	4.38	14.3	4.9	4.5	2.55	1.88	5.89	2.96
		CreERT2Ctnnb1ex3fl/wt	0.96	0.88	2.37	1.59	3.65	0.21	2.52	2.06	0.66	2.09

## Sheet: Figure 5
Fig.5a
Fig.5c	R1 TCF-1 luciferase	pGL3 vec pcDNA vec	pGL3 vec pcDNA TCF-1	pGL3 R1 pcDNA vec	pGL3 R1 pcDNA TCF-1
		0.993588	1.01924	3.52749	17.5551
		1.00641	2.7288	2.64923	17.186
		0.92779	2.8604	2.85539	16.3801
		1.07221	2.8604	3.06095	17.4171

[truncated: 3 more sheets: Figure 6, Figure S7, Figure 7]
